# Supplementary material for: Mapping the prevalence and covariates associated with home delivery in Bangladesh: A multilevel regression analysis
Source: PLoS One. 2024 Nov 12;19(11):e0313606. doi: 10.1371/journal.pone.0313606 (PMC11556713; doi:10.1371/journal.pone.0313606)
Supplement: S1 File — (ZIP) [file pone.0313606.s001.zip]

Archive with 2 entries (2 files):
- Supporting Information/BD Shape File.rar
- Supporting Information/Data set_R2.dta
